# Supplementary material for: A Semi-Automated Workflow for FAIR Maturity Indicators in the Life Sciences
Source: Nanomaterials (Basel). 2020 Oct 20;10(10):2068. doi: 10.3390/nano10102068 (PMC7594074; doi:10.3390/nano10102068)
Supplement: Supplementary file 1 [file nanomaterials-10-02068-s001.zip]

Archive with 1 entries (1 files):
- nanomaterials-937094-supplementary.docx
